# Supplementary material for: Two New Andrastin-Type Meroterpenoids from Marine Sponge-Derived Fungus Botryosporium sp. S5I2-1
Source: Molecules. 2026 Jan 14;31(2):294. doi: 10.3390/molecules31020294 (PMC12843713; doi:10.3390/molecules31020294)
Supplement: Supplementary file 1 [file molecules-31-00294-s001.zip]

Archive with 1 entries (1 files):
- molecules-4064241-supplementary.pdf
